# Supplementary material for: Draw yourself: How culture influences drawings by children between the ages of two and fifteen
Source: Front Psychol. 2022 Nov 8;13:940617. doi: 10.3389/fpsyg.2022.940617 (PMC9679625; doi:10.3389/fpsyg.2022.940617)
Supplement: Supplementary file 1 [file Table_1.XLSX]

## Sheet: Table S1
Countries	Towns	N
Argentina	Ushuaia	28
Australia	Sydney	27
Belgium	Brussels	22
Benin	Cotonou	27
Burkina Faso	Dagnoe, Koudougou, Oueguelga, Ouagadougou	27
Cambodia	Chamkaté, Poutin, Semmonorom	27
Canada	Kahnawake, Montréal, Kuujjaq	28
Colombia	Peirera	26
Cuba	Havana	27
Egypt	Cairo, Lac Massaima	26
Fiji	Silana	27
France	Saint-Etienne, Tresques, Paris	27
Germany	Berlin	22
India	Pondicherry	28
Israel	Lod	22
Italy	Monterotondo	17
Japan	Chigasaki	29
Kenya	Boma, Eroret, Nairobi	27
Lesotho	Pitseng	27
Madagascar	Tulear	29
Malaysia	Kampong Cidok, Milestone 23, Jahan Tapah	29
Mali	Bamako, Banconi, Kati, Niamey	27
Moldova	Carpineni, Chisinau, Ulaanbaatar	27
Mongolia	Ulaanbaatar	27
Morocco	Safi	27
Myanmar	Mae-Sot	27
Niger	Kollo, Niamey	28
Palestine	Tulkarem	27
Romani People	Bobigny, Choisy-Le-Roi, Orly	27
Senegal	Dakar	29
South Africa	Ixopo	25
Sri Lanka	Boosa, Istouti,Kinniya	28
Thailand	Mae Hong Sorn	27
Tunisia	Beni Khiar	27
Turkey	Istanbul	29
Ukraine	Kiev	27
